# Supplementary material for: “The song remains the same”: not really! Vocal flexibility in the song of the indris
Source: Anim Cogn. 2023 Oct 4;26(6):2009–21. doi: 10.1007/s10071-023-01826-6 (PMC10769932; doi:10.1007/s10071-023-01826-6)
Supplement: Supplementary file 1 — Supplementary file1 (XLSX 15 KB) [file 10071_2023_1826_MOESM1_ESM.xlsx]

## Sheet: jw_dm_sexid
	f_afo	f_ana	f_befotsy	f_bemasoandro	f_beny	f_berthe	f_bevolo	f_camy	m_cesare	f_dosy	m_eme	m_emilio	f_eva	m_faly	f_fanihy	f_fern	m_fotsy	m_gibet	m_graham	m_hendry	m_jery	m_jonah	m_koto	m_mahagaga	f_maintso	m_max	f_mena	f_meva	f_mika	m_ovy	m_ratsy	f_sissie	f_soa	f_takona	f_tonga	f_tovo	m_voary	m_zafy	m_zokibe
f_afo	0.2	0.5	0.4	0.5	0.7	0.5	0.5	0.6	0.4	0.5	0.4	0.4	0.5	0.3	0.4	0.6	0.4	0.4	0.4	0.3	0.3	0.3	0.3	0.3	0.5	0.3	0.4	0.5	0.6	0.4	0.3	0.5	0.5	0.5	0.4	0.4	0.3	0.3	0.4
f_ana	0.5	0.3	0.5	0.5	0.4	0.6	0.5	0.4	0.4	0.4	0.4	0.5	0.4	0.4	0.4	0.5	0.4	0.4	0.4	0.4	0.5	0.4	0.4	0.4	0.4	0.5	0.4	0.4	0.5	0.4	0.5	0.5	0.4	0.5	0.4	0.4	0.4	0.4	0.4
f_befotsy	0.4	0.5	0.3	0.3	0.5	0.4	0.3	0.5	0.4	0.4	0.4	0.4	0.3	0.4	0.4	0.3	0.4	0.4	0.3	0.4	0.3	0.4	0.4	0.4	0.4	0.4	0.4	0.4	0.4	0.4	0.4	0.3	0.4	0.4	0.3	0.4	0.4	0.4	0.3
f_bemasoandro	0.5	0.5	0.3	0.3	0.5	0.4	0.3	0.5	0.4	0.4	0.5	0.5	0.3	0.5	0.5	0.3	0.4	0.4	0.3	0.4	0.4	0.4	0.4	0.4	0.4	0.4	0.4	0.4	0.5	0.4	0.4	0.4	0.4	0.4	0.4	0.4	0.5	0.4	0.4
f_beny	0.7	0.4	0.5	0.5	0.4	0.6	0.5	0.5	0.5	0.4	0.5	0.5	0.4	0.5	0.5	0.5	0.5	0.4	0.5	0.4	0.5	0.5	0.4	0.5	0.5	0.5	0.5	0.4	0.5	0.4	0.5	0.5	0.4	0.5	0.4	0.4	0.6	0.4	0.5
f_berthe	0.5	0.6	0.4	0.4	0.6	0.3	0.3	0.5	0.4	0.4	0.4	0.4	0.4	0.5	0.5	0.4	0.4	0.5	0.4	0.5	0.4	0.4	0.4	0.5	0.4	0.4	0.4	0.5	0.5	0.4	0.4	0.4	0.4	0.4	0.4	0.5	0.5	0.4	0.4
f_bevolo	0.5	0.5	0.3	0.3	0.5	0.3	0.3	0.5	0.4	0.4	0.4	0.4	0.4	0.4	0.4	0.3	0.4	0.4	0.3	0.4	0.4	0.4	0.4	0.4	0.4	0.4	0.4	0.4	0.5	0.4	0.4	0.3	0.4	0.4	0.4	0.4	0.4	0.4	0.4
f_camy	0.6	0.4	0.5	0.5	0.5	0.5	0.5	0.5	0.5	0.5	0.4	0.5	0.5	0.5	0.5	0.5	0.6	0.5	0.5	0.5	0.5	0.5	0.5	0.5	0.5	0.5	0.5	0.5	0.6	0.4	0.5	0.5	0.4	0.4	0.5	0.5	0.5	0.5	0.5
m_cesare	0.4	0.4	0.4	0.4	0.5	0.4	0.4	0.5	0.3	0.4	0.3	0.3	0.4	0.3	0.4	0.4	0.3	0.4	0.4	0.3	0.3	0.3	0.3	0.3	0.4	0.3	0.3	0.4	0.4	0.3	0.3	0.4	0.4	0.4	0.4	0.4	0.3	0.3	0.3
f_dosy	0.5	0.4	0.4	0.4	0.4	0.4	0.4	0.5	0.4	0.4	0.4	0.4	0.4	0.4	0.4	0.4	0.4	0.4	0.4	0.4	0.4	0.4	0.4	0.4	0.4	0.4	0.4	0.4	0.5	0.4	0.4	0.4	0.4	0.4	0.4	0.4	0.5	0.4	0.4
m_eme	0.4	0.4	0.4	0.5	0.5	0.4	0.4	0.4	0.3	0.4	0.2	0.3	0.4	0.4	0.4	0.5	0.4	0.4	0.4	0.3	0.3	0.3	0.4	0.4	0.4	0.3	0.4	0.4	0.4	0.3	0.3	0.4	0.4	0.4	0.4	0.4	0.4	0.4	0.4
m_emilio	0.4	0.5	0.4	0.5	0.5	0.4	0.4	0.5	0.3	0.4	0.3	0.3	0.4	0.3	0.4	0.5	0.4	0.4	0.4	0.3	0.3	0.3	0.4	0.4	0.4	0.3	0.4	0.4	0.4	0.3	0.3	0.4	0.4	0.5	0.4	0.4	0.3	0.4	0.4
f_eva	0.5	0.4	0.3	0.3	0.4	0.4	0.4	0.5	0.4	0.4	0.4	0.4	0.3	0.4	0.4	0.3	0.4	0.4	0.3	0.4	0.4	0.4	0.4	0.4	0.4	0.4	0.4	0.4	0.4	0.4	0.4	0.4	0.3	0.4	0.3	0.4	0.4	0.4	0.4
m_faly	0.3	0.4	0.4	0.5	0.5	0.5	0.4	0.5	0.3	0.4	0.4	0.3	0.4	0.2	0.3	0.5	0.3	0.3	0.4	0.3	0.3	0.3	0.3	0.3	0.4	0.3	0.4	0.4	0.5	0.3	0.3	0.4	0.4	0.5	0.4	0.3	0.3	0.3	0.3
f_fanihy	0.4	0.4	0.4	0.5	0.5	0.5	0.4	0.5	0.4	0.4	0.4	0.4	0.4	0.3	0.3	0.5	0.4	0.4	0.4	0.4	0.3	0.3	0.4	0.4	0.5	0.3	0.4	0.4	0.5	0.4	0.4	0.4	0.4	0.5	0.4	0.4	0.4	0.4	0.4
f_fern	0.6	0.5	0.3	0.3	0.5	0.4	0.3	0.5	0.4	0.4	0.5	0.5	0.3	0.5	0.5	0.3	0.4	0.4	0.3	0.4	0.4	0.4	0.4	0.4	0.4	0.4	0.4	0.4	0.5	0.4	0.4	0.4	0.4	0.4	0.4	0.5	0.5	0.4	0.4
m_fotsy	0.4	0.4	0.4	0.4	0.5	0.4	0.4	0.6	0.3	0.4	0.4	0.4	0.4	0.3	0.4	0.4	0.3	0.4	0.4	0.3	0.3	0.3	0.3	0.3	0.4	0.3	0.4	0.4	0.4	0.3	0.3	0.4	0.4	0.5	0.4	0.4	0.3	0.3	0.3
m_gibet	0.4	0.4	0.4	0.4	0.4	0.5	0.4	0.5	0.4	0.4	0.4	0.4	0.4	0.3	0.4	0.4	0.4	0.3	0.4	0.3	0.3	0.3	0.3	0.3	0.4	0.3	0.4	0.4	0.4	0.3	0.4	0.4	0.4	0.4	0.4	0.3	0.3	0.3	0.3
m_graham	0.4	0.4	0.3	0.3	0.5	0.4	0.3	0.5	0.4	0.4	0.4	0.4	0.3	0.4	0.4	0.3	0.4	0.4	0.3	0.4	0.3	0.3	0.3	0.3	0.3	0.4	0.4	0.4	0.4	0.4	0.4	0.4	0.4	0.4	0.3	0.4	0.4	0.3	0.3
m_hendry	0.3	0.4	0.4	0.4	0.4	0.5	0.4	0.5	0.3	0.4	0.3	0.3	0.4	0.3	0.4	0.4	0.3	0.3	0.4	0.3	0.3	0.3	0.3	0.3	0.4	0.3	0.4	0.4	0.4	0.3	0.3	0.4	0.4	0.4	0.4	0.3	0.3	0.3	0.3
m_jery	0.3	0.5	0.3	0.4	0.5	0.4	0.4	0.5	0.3	0.4	0.3	0.3	0.4	0.3	0.3	0.4	0.3	0.3	0.3	0.3	0.3	0.3	0.3	0.3	0.3	0.3	0.3	0.4	0.4	0.3	0.3	0.4	0.4	0.4	0.3	0.4	0.3	0.3	0.3
m_jonah	0.3	0.4	0.4	0.4	0.5	0.4	0.4	0.5	0.3	0.4	0.3	0.3	0.4	0.3	0.3	0.4	0.3	0.3	0.3	0.3	0.3	0.2	0.3	0.3	0.4	0.3	0.3	0.4	0.4	0.3	0.3	0.4	0.4	0.4	0.4	0.3	0.3	0.3	0.3
m_koto	0.3	0.4	0.4	0.4	0.4	0.4	0.4	0.5	0.3	0.4	0.4	0.4	0.4	0.3	0.4	0.4	0.3	0.3	0.3	0.3	0.3	0.3	0.3	0.3	0.4	0.3	0.3	0.4	0.4	0.3	0.3	0.4	0.4	0.4	0.4	0.3	0.3	0.3	0.3
m_mahagaga	0.3	0.4	0.4	0.4	0.5	0.5	0.4	0.5	0.3	0.4	0.4	0.4	0.4	0.3	0.4	0.4	0.3	0.3	0.3	0.3	0.3	0.3	0.3	0.3	0.4	0.3	0.4	0.4	0.4	0.3	0.3	0.4	0.4	0.5	0.4	0.3	0.3	0.3	0.3
f_maintso	0.5	0.4	0.4	0.4	0.5	0.4	0.4	0.5	0.4	0.4	0.4	0.4	0.4	0.4	0.5	0.4	0.4	0.4	0.3	0.4	0.3	0.4	0.4	0.4	0.3	0.4	0.4	0.4	0.4	0.4	0.4	0.4	0.4	0.4	0.4	0.4	0.4	0.4	0.3
m_max	0.3	0.5	0.4	0.4	0.5	0.4	0.4	0.5	0.3	0.4	0.3	0.3	0.4	0.3	0.3	0.4	0.3	0.3	0.4	0.3	0.3	0.3	0.3	0.3	0.4	0.2	0.3	0.4	0.4	0.3	0.3	0.4	0.4	0.4	0.4	0.3	0.3	0.3	0.3
f_mena	0.4	0.4	0.4	0.4	0.5	0.4	0.4	0.5	0.3	0.4	0.4	0.4	0.4	0.4	0.4	0.4	0.4	0.4	0.4	0.4	0.3	0.3	0.3	0.4	0.4	0.3	0.3	0.4	0.4	0.4	0.3	0.4	0.4	0.4	0.3	0.4	0.4	0.4	0.3
f_meva	0.5	0.4	0.4	0.4	0.4	0.5	0.4	0.5	0.4	0.4	0.4	0.4	0.4	0.4	0.4	0.4	0.4	0.4	0.4	0.4	0.4	0.4	0.4	0.4	0.4	0.4	0.4	0.4	0.4	0.4	0.4	0.4	0.4	0.4	0.4	0.3	0.4	0.4	0.4
f_mika	0.6	0.5	0.4	0.5	0.5	0.5	0.5	0.6	0.4	0.5	0.4	0.4	0.4	0.5	0.5	0.5	0.4	0.4	0.4	0.4	0.4	0.4	0.4	0.4	0.4	0.4	0.4	0.4	0.5	0.4	0.4	0.4	0.4	0.5	0.4	0.4	0.4	0.4	0.4
m_ovy	0.4	0.4	0.4	0.4	0.4	0.4	0.4	0.4	0.3	0.4	0.3	0.3	0.4	0.3	0.4	0.4	0.3	0.3	0.4	0.3	0.3	0.3	0.3	0.3	0.4	0.3	0.4	0.4	0.4	0.3	0.3	0.4	0.4	0.4	0.4	0.3	0.4	0.3	0.3
m_ratsy	0.3	0.5	0.4	0.4	0.5	0.4	0.4	0.5	0.3	0.4	0.3	0.3	0.4	0.3	0.4	0.4	0.3	0.4	0.4	0.3	0.3	0.3	0.3	0.3	0.4	0.3	0.3	0.4	0.4	0.3	0.3	0.4	0.4	0.4	0.4	0.4	0.3	0.3	0.3
f_sissie	0.5	0.5	0.3	0.4	0.5	0.4	0.3	0.5	0.4	0.4	0.4	0.4	0.4	0.4	0.4	0.4	0.4	0.4	0.4	0.4	0.4	0.4	0.4	0.4	0.4	0.4	0.4	0.4	0.4	0.4	0.4	0.3	0.4	0.4	0.3	0.4	0.5	0.4	0.4
f_soa	0.5	0.4	0.4	0.4	0.4	0.4	0.4	0.4	0.4	0.4	0.4	0.4	0.3	0.4	0.4	0.4	0.4	0.4	0.4	0.4	0.4	0.4	0.4	0.4	0.4	0.4	0.4	0.4	0.4	0.4	0.4	0.4	0.3	0.4	0.4	0.4	0.4	0.4	0.4
f_takona	0.5	0.5	0.4	0.4	0.5	0.4	0.4	0.4	0.4	0.4	0.4	0.5	0.4	0.5	0.5	0.4	0.5	0.4	0.4	0.4	0.4	0.4	0.4	0.5	0.4	0.4	0.4	0.4	0.5	0.4	0.4	0.4	0.4	0.3	0.4	0.5	0.5	0.4	0.5
f_tonga	0.4	0.4	0.3	0.4	0.4	0.4	0.4	0.5	0.4	0.4	0.4	0.4	0.3	0.4	0.4	0.4	0.4	0.4	0.3	0.4	0.3	0.4	0.4	0.4	0.4	0.4	0.3	0.4	0.4	0.4	0.4	0.3	0.4	0.4	0.3	0.4	0.4	0.4	0.3
f_tovo	0.4	0.4	0.4	0.4	0.4	0.5	0.4	0.5	0.4	0.4	0.4	0.4	0.4	0.3	0.4	0.5	0.4	0.3	0.4	0.3	0.4	0.3	0.3	0.3	0.4	0.3	0.4	0.3	0.4	0.3	0.4	0.4	0.4	0.5	0.4	0.3	0.4	0.3	0.3
m_voary	0.3	0.4	0.4	0.5	0.6	0.5	0.4	0.5	0.3	0.5	0.4	0.3	0.4	0.3	0.4	0.5	0.3	0.3	0.4	0.3	0.3	0.3	0.3	0.3	0.4	0.3	0.4	0.4	0.4	0.4	0.3	0.5	0.4	0.5	0.4	0.4	0.2	0.3	0.3
m_zafy	0.3	0.4	0.4	0.4	0.4	0.4	0.4	0.5	0.3	0.4	0.4	0.4	0.4	0.3	0.4	0.4	0.3	0.3	0.3	0.3	0.3	0.3	0.3	0.3	0.4	0.3	0.4	0.4	0.4	0.3	0.3	0.4	0.4	0.4	0.4	0.3	0.3	0.3	0.3
m_zokibe	0.4	0.4	0.3	0.4	0.5	0.4	0.4	0.5	0.3	0.4	0.4	0.4	0.4	0.3	0.4	0.4	0.3	0.3	0.3	0.3	0.3	0.3	0.3	0.3	0.3	0.3	0.3	0.4	0.4	0.3	0.3	0.4	0.4	0.5	0.3	0.3	0.3	0.3	0.2
